# Supplementary material for: Medical students’ self-assessed efficacy and satisfaction with training on endotracheal intubation and central venous catheterization with smart glasses in Taiwan: a non-equivalent control-group pre- and post-test study
Source: J Educ Eval Health Prof. 2022 Sep 2;19:25. doi: 10.3352/jeehp.2022.19.25 (PMC9681602; doi:10.3352/jeehp.2022.19.25)
Supplement: Supplementary file 1 [file jeehp-19-25-dataset.xlsx]

## Sheet: 工作表1
	SG1	SG2	SG3	SG4	SG5	C1	C2	C3	C4	C5
ET1	2	2	2	2	2	2	2	2	2	2
ET2	0	2	2	2	2	2	2	2	2	2
ET3	0	2	0	0	0	0	0	0	0	0
ET4	2	0	2	2	2	2	2	2	2	2
CVC1	2	2	2	2	2	2	2	2	2	2
CVC2	0	0	0	0	0	0	0	0	0	2
CVC3	2	2	2	2	2	2	2	2	2	2
CVC4	0	0	0	0	0	2	0	0	0	0
											ICC	0.755625
	SG1	SG2	SG3	SG4	SG5	C1	C2	C3	C4	C5
Q1	4	4	4	3	4	4	4	4	4	4
Q2	2	3	2	2	2	2	2	3	3	3
Q3	3	2	2	2	3	2	2	2	2	3
Q4	3	3	3	3	3	3	4	3	3	3
Q5	4	4	3	4	4	4	3	4	4	4
Q6	3	3	3	3	3	2	3	3	3	3
Q7	4	4	4	4	4	4	4	4	4	4
											ICC	0.779264
